# Supplementary material for: Chloroplasts with clefts and holes: a reassessment of the chloroplast shape using 3D FE-SEM cellular reconstruction of two species of Chlamydomonas
Source: Protoplasma. 2024 Sep 23;262(1):207–18. doi: 10.1007/s00709-024-01990-7 (PMC11698768; doi:10.1007/s00709-024-01990-7)
Supplement: Supplementary file 7 — Supplementary file7 (ZIP 9.70 MB) [file 709_2024_1990_MOESM7_ESM.zip]

Archive with 72 entries (68 files):
- CREstandard/
- CREstandard/Cell1/
- CREstandard/.DS_Store
- __MACOSX/CREstandard/._.DS_Store
- CREstandard/Cell3/
- CREstandard/Cell2/
- CREstandard/Cell1/V_model2s.stl
- __MACOSX/CREstandard/Cell1/._V_model2s.stl
- CREstandard/Cell1/ES_model2s.stl
- __MACOSX/CREstandard/Cell1/._ES_model2s.stl
- CREstandard/Cell1/LD_model2s.stl
- __MACOSX/CREstandard/Cell1/._LD_model2s.stl
- CREstandard/Cell1/.DS_Store
- __MACOSX/CREstandard/Cell1/._.DS_Store
- CREstandard/Cell1/Cp_model2s.stl
- __MACOSX/CREstandard/Cell1/._Cp_model2s.stl
- CREstandard/Cell1/Mt_model2s.stl
- __MACOSX/CREstandard/Cell1/._Mt_model2s.stl
- CREstandard/Cell1/CW_model2s.stl
- __MACOSX/CREstandard/Cell1/._CW_model2s.stl
- CREstandard/Cell1/Fl_model2s.stl
- __MACOSX/CREstandard/Cell1/._Fl_model2s.stl
- CREstandard/Cell1/PM_model2s.stl
- __MACOSX/CREstandard/Cell1/._PM_model2s.stl
- CREstandard/Cell1/G_model2s.stl
- __MACOSX/CREstandard/Cell1/._G_model2s.stl
- CREstandard/Cell1/N_model2s.stl
- __MACOSX/CREstandard/Cell1/._N_model2s.stl
- CREstandard/Cell3/V_model2s.stl
- __MACOSX/CREstandard/Cell3/._V_model2s.stl
- CREstandard/Cell3/ES_model2s.stl
- __MACOSX/CREstandard/Cell3/._ES_model2s.stl
- CREstandard/Cell3/LD_model2s.stl
- __MACOSX/CREstandard/Cell3/._LD_model2s.stl
- CREstandard/Cell3/.DS_Store
- __MACOSX/CREstandard/Cell3/._.DS_Store
- CREstandard/Cell3/Cp_model2s.stl
- __MACOSX/CREstandard/Cell3/._Cp_model2s.stl
- CREstandard/Cell3/Mt_model2s.stl
- __MACOSX/CREstandard/Cell3/._Mt_model2s.stl
- CREstandard/Cell3/CW_model2s.stl
- __MACOSX/CREstandard/Cell3/._CW_model2s.stl
- CREstandard/Cell3/Fl_model2s.stl
- __MACOSX/CREstandard/Cell3/._Fl_model2s.stl
- CREstandard/Cell3/PM_model2s.stl
- __MACOSX/CREstandard/Cell3/._PM_model2s.stl
- CREstandard/Cell3/G_model2s.stl
- __MACOSX/CREstandard/Cell3/._G_model2s.stl
- CREstandard/Cell3/N_model2s.stl
- __MACOSX/CREstandard/Cell3/._N_model2s.stl
- CREstandard/Cell2/V_model2s.stl
- __MACOSX/CREstandard/Cell2/._V_model2s.stl
- CREstandard/Cell2/ES_model2s.stl
- __MACOSX/CREstandard/Cell2/._ES_model2s.stl
- CREstandard/Cell2/LD_model2s.stl
- __MACOSX/CREstandard/Cell2/._LD_model2s.stl
- CREstandard/Cell2/.DS_Store
- __MACOSX/CREstandard/Cell2/._.DS_Store
- CREstandard/Cell2/Cp_model2s.stl
- __MACOSX/CREstandard/Cell2/._Cp_model2s.stl
- CREstandard/Cell2/Mt_model2s.stl
- __MACOSX/CREstandard/Cell2/._Mt_model2s.stl
- CREstandard/Cell2/CW_model2s.stl
- __MACOSX/CREstandard/Cell2/._CW_model2s.stl
- CREstandard/Cell2/Fl_model2s.stl
- __MACOSX/CREstandard/Cell2/._Fl_model2s.stl
- CREstandard/Cell2/PM_model2s.stl
- __MACOSX/CREstandard/Cell2/._PM_model2s.stl
- CREstandard/Cell2/G_model2s.stl
- __MACOSX/CREstandard/Cell2/._G_model2s.stl
- CREstandard/Cell2/N_model2s.stl
- __MACOSX/CREstandard/Cell2/._N_model2s.stl
