# Supplementary material for: Chloroplasts with clefts and holes: a reassessment of the chloroplast shape using 3D FE-SEM cellular reconstruction of two species of Chlamydomonas
Source: Protoplasma. 2024 Sep 23;262(1):207–18. doi: 10.1007/s00709-024-01990-7 (PMC11698768; doi:10.1007/s00709-024-01990-7)
Supplement: Supplementary file 8 — Supplementary file8 (ZIP 16.5 MB) [file 709_2024_1990_MOESM8_ESM.zip]

Archive with 118 entries (112 files):
- CRElipidaccum/
- CRElipidaccum/Cell1/
- CRElipidaccum/.DS_Store
- __MACOSX/CRElipidaccum/._.DS_Store
- CRElipidaccum/Cell4/
- CRElipidaccum/Cell3/
- CRElipidaccum/Cell2/
- CRElipidaccum/Cell5/
- CRElipidaccum/Cell1/PM1s.stl
- __MACOSX/CRElipidaccum/Cell1/._PM1s.stl
- CRElipidaccum/Cell1/V1s.stl
- __MACOSX/CRElipidaccum/Cell1/._V1s.stl
- CRElipidaccum/Cell1/.DS_Store
- __MACOSX/CRElipidaccum/Cell1/._.DS_Store
- CRElipidaccum/Cell1/N1s.stl
- __MACOSX/CRElipidaccum/Cell1/._N1s.stl
- CRElipidaccum/Cell1/Fl1s.stl
- __MACOSX/CRElipidaccum/Cell1/._Fl1s.stl
- CRElipidaccum/Cell1/CW1s.stl
- __MACOSX/CRElipidaccum/Cell1/._CW1s.stl
- CRElipidaccum/Cell1/LD1s.stl
- __MACOSX/CRElipidaccum/Cell1/._LD1s.stl
- CRElipidaccum/Cell1/ES1s.stl
- __MACOSX/CRElipidaccum/Cell1/._ES1s.stl
- CRElipidaccum/Cell1/Mt1s.stl
- __MACOSX/CRElipidaccum/Cell1/._Mt1s.stl
- CRElipidaccum/Cell1/Cp1s.stl
- __MACOSX/CRElipidaccum/Cell1/._Cp1s.stl
- CRElipidaccum/Cell1/G1s.stl
- __MACOSX/CRElipidaccum/Cell1/._G1s.stl
- CRElipidaccum/Cell4/.DS_Store
- __MACOSX/CRElipidaccum/Cell4/._.DS_Store
- CRElipidaccum/Cell4/CW4s.stl
- __MACOSX/CRElipidaccum/Cell4/._CW4s.stl
- CRElipidaccum/Cell4/LD4s.stl
- __MACOSX/CRElipidaccum/Cell4/._LD4s.stl
- CRElipidaccum/Cell4/ES4s.stl
- __MACOSX/CRElipidaccum/Cell4/._ES4s.stl
- CRElipidaccum/Cell4/Mt4s.stl
- __MACOSX/CRElipidaccum/Cell4/._Mt4s.stl
- CRElipidaccum/Cell4/Cp4s.stl
- __MACOSX/CRElipidaccum/Cell4/._Cp4s.stl
- CRElipidaccum/Cell4/G4s.stl
- __MACOSX/CRElipidaccum/Cell4/._G4s.stl
- CRElipidaccum/Cell4/V4s.stl
- __MACOSX/CRElipidaccum/Cell4/._V4s.stl
- CRElipidaccum/Cell4/PM4s.stl
- __MACOSX/CRElipidaccum/Cell4/._PM4s.stl
- CRElipidaccum/Cell4/N4s.stl
- __MACOSX/CRElipidaccum/Cell4/._N4s.stl
- CRElipidaccum/Cell4/Fl4s.stl
- __MACOSX/CRElipidaccum/Cell4/._Fl4s.stl
- CRElipidaccum/Cell3/.DS_Store
- __MACOSX/CRElipidaccum/Cell3/._.DS_Store
- CRElipidaccum/Cell3/ES3s.stl
- __MACOSX/CRElipidaccum/Cell3/._ES3s.stl
- CRElipidaccum/Cell3/LD3s.stl
- __MACOSX/CRElipidaccum/Cell3/._LD3s.stl
- CRElipidaccum/Cell3/G3s.stl
- __MACOSX/CRElipidaccum/Cell3/._G3s.stl
- CRElipidaccum/Cell3/Cp3s.stl
- __MACOSX/CRElipidaccum/Cell3/._Cp3s.stl
- CRElipidaccum/Cell3/Mt3s.stl
- __MACOSX/CRElipidaccum/Cell3/._Mt3s.stl
- CRElipidaccum/Cell3/CW3s.stl
- __MACOSX/CRElipidaccum/Cell3/._CW3s.stl
- CRElipidaccum/Cell3/N3s.stl
- __MACOSX/CRElipidaccum/Cell3/._N3s.stl
- CRElipidaccum/Cell3/Fl3s.stl
- __MACOSX/CRElipidaccum/Cell3/._Fl3s.stl
- CRElipidaccum/Cell3/PM3s.stl
- __MACOSX/CRElipidaccum/Cell3/._PM3s.stl
- CRElipidaccum/Cell3/V3s.stl
- __MACOSX/CRElipidaccum/Cell3/._V3s.stl
- CRElipidaccum/Cell2/Mt2s.stl
- __MACOSX/CRElipidaccum/Cell2/._Mt2s.stl
- CRElipidaccum/Cell2/Cp2s.stl
- __MACOSX/CRElipidaccum/Cell2/._Cp2s.stl
- CRElipidaccum/Cell2/G2s.stl
- __MACOSX/CRElipidaccum/Cell2/._G2s.stl
- CRElipidaccum/Cell2/LD2s.stl
- __MACOSX/CRElipidaccum/Cell2/._LD2s.stl
- CRElipidaccum/Cell2/ES2s.stl
- __MACOSX/CRElipidaccum/Cell2/._ES2s.stl
- CRElipidaccum/Cell2/.DS_Store
- __MACOSX/CRElipidaccum/Cell2/._.DS_Store
- CRElipidaccum/Cell2/CW2s.stl
- __MACOSX/CRElipidaccum/Cell2/._CW2s.stl
- CRElipidaccum/Cell2/Fl2s.stl
- __MACOSX/CRElipidaccum/Cell2/._Fl2s.stl
- CRElipidaccum/Cell2/N2s.stl
- __MACOSX/CRElipidaccum/Cell2/._N2s.stl
- CRElipidaccum/Cell2/V2s.stl
- __MACOSX/CRElipidaccum/Cell2/._V2s.stl
- CRElipidaccum/Cell2/PM2s.stl
- __MACOSX/CRElipidaccum/Cell2/._PM2s.stl
- CRElipidaccum/Cell5/V_model2s.stl
- __MACOSX/CRElipidaccum/Cell5/._V_model2s.stl
- CRElipidaccum/Cell5/ES_model2s.stl
- __MACOSX/CRElipidaccum/Cell5/._ES_model2s.stl
- CRElipidaccum/Cell5/LD_model2s.stl
- __MACOSX/CRElipidaccum/Cell5/._LD_model2s.stl
- CRElipidaccum/Cell5/.DS_Store
- __MACOSX/CRElipidaccum/Cell5/._.DS_Store
- CRElipidaccum/Cell5/Cp_model2s.stl
- __MACOSX/CRElipidaccum/Cell5/._Cp_model2s.stl
- CRElipidaccum/Cell5/Mt_model2s.stl
- __MACOSX/CRElipidaccum/Cell5/._Mt_model2s.stl
- CRElipidaccum/Cell5/CW_model2s.stl
- __MACOSX/CRElipidaccum/Cell5/._CW_model2s.stl
- CRElipidaccum/Cell5/Fl_model2s.stl
- __MACOSX/CRElipidaccum/Cell5/._Fl_model2s.stl
- CRElipidaccum/Cell5/PM_model2s.stl
- __MACOSX/CRElipidaccum/Cell5/._PM_model2s.stl
- CRElipidaccum/Cell5/G_model2s.stl
- __MACOSX/CRElipidaccum/Cell5/._G_model2s.stl
- CRElipidaccum/Cell5/N_model2s.stl
- __MACOSX/CRElipidaccum/Cell5/._N_model2s.stl
