# Supplementary material for: Chloroplasts with clefts and holes: a reassessment of the chloroplast shape using 3D FE-SEM cellular reconstruction of two species of Chlamydomonas
Source: Protoplasma. 2024 Sep 23;262(1):207–18. doi: 10.1007/s00709-024-01990-7 (PMC11698768; doi:10.1007/s00709-024-01990-7)
Supplement: Supplementary file 9 — Supplementary file9 (ZIP 23.9 MB) [file 709_2024_1990_MOESM9_ESM.zip]

Archive with 160 entries (152 files):
- CAP/
- CAP/CellA/
- CAP/.DS_Store
- __MACOSX/CAP/._.DS_Store
- CAP/CellD1/
- CAP/CellC/
- CAP/CellB/
- CAP/CellD2/
- CAP/CellD4/
- CAP/CellD3/
- CAP/CellA/V_model2s.stl
- __MACOSX/CAP/CellA/._V_model2s.stl
- CAP/CellA/LD_model2s.stl
- __MACOSX/CAP/CellA/._LD_model2s.stl
- CAP/CellA/.DS_Store
- __MACOSX/CAP/CellA/._.DS_Store
- CAP/CellA/Cp_model2s.stl
- __MACOSX/CAP/CellA/._Cp_model2s.stl
- CAP/CellA/Mt_model2s.stl
- __MACOSX/CAP/CellA/._Mt_model2s.stl
- CAP/CellA/CW_model2s.stl
- __MACOSX/CAP/CellA/._CW_model2s.stl
- CAP/CellA/Fl_model2s.stl
- __MACOSX/CAP/CellA/._Fl_model2s.stl
- CAP/CellA/PM_model2s.stl
- __MACOSX/CAP/CellA/._PM_model2s.stl
- CAP/CellA/G_model2s.stl
- __MACOSX/CAP/CellA/._G_model2s.stl
- CAP/CellA/N_model2s.stl
- __MACOSX/CAP/CellA/._N_model2s.stl
- CAP/CellD1/PM1s.stl
- __MACOSX/CAP/CellD1/._PM1s.stl
- CAP/CellD1/M1s.stl
- __MACOSX/CAP/CellD1/._M1s.stl
- CAP/CellD1/V1s.stl
- __MACOSX/CAP/CellD1/._V1s.stl
- CAP/CellD1/.DS_Store
- __MACOSX/CAP/CellD1/._.DS_Store
- CAP/CellD1/N1s.stl
- __MACOSX/CAP/CellD1/._N1s.stl
- CAP/CellD1/Fl1s.stl
- __MACOSX/CAP/CellD1/._Fl1s.stl
- CAP/CellD1/CW1s.stl
- __MACOSX/CAP/CellD1/._CW1s.stl
- CAP/CellD1/LD1s.stl
- __MACOSX/CAP/CellD1/._LD1s.stl
- CAP/CellD1/ES1s.stl
- __MACOSX/CAP/CellD1/._ES1s.stl
- CAP/CellD1/Cp1s.stl
- __MACOSX/CAP/CellD1/._Cp1s.stl
- CAP/CellD1/G1s.stl
- __MACOSX/CAP/CellD1/._G1s.stl
- CAP/CellC/V_model2s.stl
- __MACOSX/CAP/CellC/._V_model2s.stl
- CAP/CellC/LD_model2s.stl
- __MACOSX/CAP/CellC/._LD_model2s.stl
- CAP/CellC/.DS_Store
- __MACOSX/CAP/CellC/._.DS_Store
- CAP/CellC/Cp_model2s.stl
- __MACOSX/CAP/CellC/._Cp_model2s.stl
- CAP/CellC/Mt_model2s.stl
- __MACOSX/CAP/CellC/._Mt_model2s.stl
- CAP/CellC/CW_model2s.stl
- __MACOSX/CAP/CellC/._CW_model2s.stl
- CAP/CellC/Fl_model2s.stl
- __MACOSX/CAP/CellC/._Fl_model2s.stl
- CAP/CellC/PM_model2s.stl
- __MACOSX/CAP/CellC/._PM_model2s.stl
- CAP/CellC/G_model2s.stl
- __MACOSX/CAP/CellC/._G_model2s.stl
- CAP/CellC/N_model2s.stl
- __MACOSX/CAP/CellC/._N_model2s.stl
- CAP/CellB/V_model2s.stl
- __MACOSX/CAP/CellB/._V_model2s.stl
- CAP/CellB/ES_model2s.stl
- __MACOSX/CAP/CellB/._ES_model2s.stl
- CAP/CellB/LD_model2s.stl
- __MACOSX/CAP/CellB/._LD_model2s.stl
- CAP/CellB/.DS_Store
- __MACOSX/CAP/CellB/._.DS_Store
- CAP/CellB/Cp_model2s.stl
- __MACOSX/CAP/CellB/._Cp_model2s.stl
- CAP/CellB/Mt_model2s.stl
- __MACOSX/CAP/CellB/._Mt_model2s.stl
- CAP/CellB/CW_model2s.stl
- __MACOSX/CAP/CellB/._CW_model2s.stl
- CAP/CellB/Fl_model2s.stl
- __MACOSX/CAP/CellB/._Fl_model2s.stl
- CAP/CellB/PM_model2s.stl
- __MACOSX/CAP/CellB/._PM_model2s.stl
- CAP/CellB/G_model2s.stl
- __MACOSX/CAP/CellB/._G_model2s.stl
- CAP/CellB/N_model2s.stl
- __MACOSX/CAP/CellB/._N_model2s.stl
- CAP/CellD2/Mt2s.stl
- __MACOSX/CAP/CellD2/._Mt2s.stl
- CAP/CellD2/Cp2s.stl
- __MACOSX/CAP/CellD2/._Cp2s.stl
- CAP/CellD2/G2s.stl
- __MACOSX/CAP/CellD2/._G2s.stl
- CAP/CellD2/LD2s.stl
- __MACOSX/CAP/CellD2/._LD2s.stl
- CAP/CellD2/ES2s.stl
- __MACOSX/CAP/CellD2/._ES2s.stl
- CAP/CellD2/.DS_Store
- __MACOSX/CAP/CellD2/._.DS_Store
- CAP/CellD2/CW2s.stl
- __MACOSX/CAP/CellD2/._CW2s.stl
- CAP/CellD2/Fl2s.stl
- __MACOSX/CAP/CellD2/._Fl2s.stl
- CAP/CellD2/N2s.stl
- __MACOSX/CAP/CellD2/._N2s.stl
- CAP/CellD2/V2s.stl
- __MACOSX/CAP/CellD2/._V2s.stl
- CAP/CellD2/PM2s.stl
- __MACOSX/CAP/CellD2/._PM2s.stl
- CAP/CellD4/.DS_Store
- __MACOSX/CAP/CellD4/._.DS_Store
- CAP/CellD4/CW4s.stl
- __MACOSX/CAP/CellD4/._CW4s.stl
- CAP/CellD4/LD4s.stl
- __MACOSX/CAP/CellD4/._LD4s.stl
- CAP/CellD4/ES4s.stl
- __MACOSX/CAP/CellD4/._ES4s.stl
- CAP/CellD4/Mt4s.stl
- __MACOSX/CAP/CellD4/._Mt4s.stl
- CAP/CellD4/Cp4s.stl
- __MACOSX/CAP/CellD4/._Cp4s.stl
- CAP/CellD4/G4s.stl
- __MACOSX/CAP/CellD4/._G4s.stl
- CAP/CellD4/V4s.stl
- __MACOSX/CAP/CellD4/._V4s.stl
- CAP/CellD4/PM4s.stl
- __MACOSX/CAP/CellD4/._PM4s.stl
- CAP/CellD4/N4s.stl
- __MACOSX/CAP/CellD4/._N4s.stl
- CAP/CellD4/Fl4s.stl
- __MACOSX/CAP/CellD4/._Fl4s.stl
- CAP/CellD3/.DS_Store
- __MACOSX/CAP/CellD3/._.DS_Store
- CAP/CellD3/ES3s.stl
- __MACOSX/CAP/CellD3/._ES3s.stl
- CAP/CellD3/LD3s.stl
- __MACOSX/CAP/CellD3/._LD3s.stl
- CAP/CellD3/G3s.stl
- __MACOSX/CAP/CellD3/._G3s.stl
- CAP/CellD3/Cp3s.stl
- __MACOSX/CAP/CellD3/._Cp3s.stl
- CAP/CellD3/Mt3s.stl
- __MACOSX/CAP/CellD3/._Mt3s.stl
- CAP/CellD3/CW3s.stl
- __MACOSX/CAP/CellD3/._CW3s.stl
- CAP/CellD3/N3s.stl
- __MACOSX/CAP/CellD3/._N3s.stl
- CAP/CellD3/Fl3s.stl
- __MACOSX/CAP/CellD3/._Fl3s.stl
- CAP/CellD3/PM3s.stl
- __MACOSX/CAP/CellD3/._PM3s.stl
- CAP/CellD3/V3s.stl
- __MACOSX/CAP/CellD3/._V3s.stl
